# Supplementary material for: Genetic and Serological Analysis of H7N3 Avian Influenza Viruses in Mexico for Pandemic Risk Assessment
Source: Viruses. 2025 Oct 15;17(10):1376. doi: 10.3390/v17101376 (PMC12567671; doi:10.3390/v17101376)
Supplement: Supplementary file 1 [file viruses-17-01376-s001.zip]

Archive with 6 entries (6 files):
- Data Availability.pdf
- Figure S1.pdf
- Figure S3. HA1 weblogo.jpeg
- fig_S2.jpg
- Fig_S4.jpg
- viruses-3852067 Supplementary Materials.pdf
